# Supplementary material for: Innovative tree-based method for sampling molecular conformations: exploring the ATP-binding cassette subfamily D member 1 (ABCD1) transporter as a case study
Source: Front Mol Biosci. 2024 Aug 1;11:1440529. doi: 10.3389/fmolb.2024.1440529 (PMC11325183; doi:10.3389/fmolb.2024.1440529)
Supplement: Supplementary file 1 [file DataSheet1.ZIP]

Archive with 2 entries (1 files):
- process-projections/
- process-projections/process-projections.c
