# Supplementary material for: Innovative tree-based method for sampling molecular conformations: exploring the ATP-binding cassette subfamily D member 1 (ABCD1) transporter as a case study
Source: Front Mol Biosci. 2024 Aug 1;11:1440529. doi: 10.3389/fmolb.2024.1440529 (PMC11325183; doi:10.3389/fmolb.2024.1440529)
Supplement: Supplementary file 1 [file DataSheet1.ZIP › process-projections/process-projections.c]

#include<stdio.h>
#include<stdlib.h>

int main(int argc, char** argv) {

  size_t i,j;
  int n_projections;

  double** projections;

  size_t lines_per_projections;

  size_t starttime, endtime;
  int stop;

  char* line = NULL;
  size_t line_size = 0;
  
  FILE* f = fopen(argv[1],"r");
  sscanf(argv[2],"%i",&n_projections);

  
  projections = (double**)malloc(sizeof(double*)*n_projections);

  lines_per_projections = 0;
  stop =0;

  /* count lines per projection */
  
  while(!stop) {
    
    if (-1 != getline(&line,&line_size,f)) {
      if(line[0] != '@' && line[0] != '&') {
	lines_per_projections++;
      } else if (line[0] == '&') {
	stop = 1;
      }
    } else {
      goto error_handling;
    }
  }

  for(i = 0 ; i < n_projections ; i++) {
    projections[i] = (double*)malloc(sizeof(double)*lines_per_projections);
  }

  stop = 0;
  rewind(f);
  i = j = 0;
  while(!stop) {
    if(-1 != getline(&line,&line_size,f)) {
      if(line[0] != '@' && line[0] != '&') {
	sscanf(line,"%*f %lf",projections[i]+j);
	j++;
      } else if (line[0] == '&') {
	i++; j=0;
	if(i == n_projections) {
	  stop = 1;
	}
      }
    } else {
      goto error_handling;
    }
  }
  fclose(f);
  
  for(j = 0; j< lines_per_projections; j++) {
    for(i = 0; i< n_projections-1; i++) {
      printf("%lf\t",projections[i][j]);
    }
    printf("%lf\n",projections[n_projections-1][j]);
  }
  for(i=0;i<n_projections;i++) {
    free(projections[i]);
  }

  free(projections);
  return(0);

  error_handling:
  printf("Failure! File malformed or input incorrect! \n");
  return(1);
  
}

  
  
    
